# Supplementary material for: Wolbachia, Cardinium and climate: an analysis of global data
Source: Biol Lett. 2019 Aug 21;15(8):20190273. doi: 10.1098/rsbl.2019.0273 (PMC6731486; doi:10.1098/rsbl.2019.0273)
Supplement: Model code [file rsbl20190273supp5.r]

#################################################################################################################################################
#################################################################################################################################################
##############################                                                                                     ##############################
##############################  SI for  Charlesworth, J., Weinert, L. A., Araujo-Jnr., E. V., Welch, J. J.         ##############################
##############################       Wolbachia, Cardinium and climate: an analysis of global data                  ##############################
##############################       Biology Letters (June 2019)                                                   ##############################
##############################                                                                                     ##############################
#################################################################################################################################################
#################################################################################################################################################

# This is the name of the symbiont database
dbnom <- 'DB-Bio-Lett.New.txt'
data <- read.table(dbnom,header=T,sep='\t')
mdata$KoppenBroad=substr(mdata$Koppen,1,1) # Add broad-scale Koppen climates

#################################################################################################################################################
#################################################################################################################################################
### Taxonomic groups used in analyses, but not defined directly in database
data$class=tolower(data$class)
arthropod.classes <- unique(data$class)
chelicerata <- 'arachnida' #Nb. no non-arachnid chelicerates in current DB
mandibulata <-  arthropod.classes[-which(arthropod.classes %in% chelicerata)] # All non-chelicerates and mandibulates in current DB
acari <- c('ixodida','mesostigmata','sarcoptiformes','trombidiformes') # List matches current database content, but is incomplete
#Planthoppers
fulgoromorpha <- c("Acanaloniidae","Achilidae","Achilixiidae","Caliscelidae","Cixiidae","Delphacidae","Derbidae","Dictyopharidae","Eurybrachidae","Flatidae","Fulgoridae","Gengidae","Hypochthonellidae","Issidae","Kinnaridae","Lophopidae","Meenoplidae","Nogodinidae","Ricaniidae","Tettigometridae","Tropiduchidae")
#Sternorrhynca (aphids, whiteflies)
sternorrhynca <- c("Aleurodicinae","Aleyrodinae","Udamoselinae","Aphididae","Erosomatinae","Adelgidae","Phylloxeridae","Psyllidae","Margarodidae","Diaspididae","Dactylopiidae","Kerriidae","Lacciferidae","Tachardinidae","Coccudae","Asterolecaniidae","Pseudococcidae","Eriococcidae")

#################################################################################################################################################
#################################################################################################################################################
getdatasubset=function(
	data=NULL,
	bac=NULL, 
	group=NULL,
	getgroup='order',
	remove.imprecise=F)
{
	zz=data
	zz=zz[which(zz$bac==bac),]
	zz=zz[which(zz[,getgroup] %in% group),]
	## Remove pooled data
	zz=zz[which(zz$pool_size==1),]
	##remove data points that lack temperature data
	zz=zz[which(!is.na(zz$AnnualMeanTemp)),]
	if(remove.imprecise)
	{
		cat('Removing imprecisely specified locations\n')
		w <- grep("approx",as.vector(zz$location))
		w <- c(w,grep("centroid",as.vector(zz$location)))
		zz <- zz[-w,]
	}	
	zz
}
#################################################################################################################################################
#################################################################################################################################################
### Upper and lower bounds on the number of species
getnspecies <- function(d)
{	
	# How many samples unidentified at species level?
	unid <- grep('sp.',d$species,fixed=T)	
	unid <- c(unid,grep('spp.',d$species,fixed=T))
	lu <- length(unid)
	if(lu > 0)
		d <- d[-unid,]	
	linbin <- unique(paste(d$genus,d$species,sep='_'))
	spmin <- length(linbin)
	return(c(spmin,spmin+lu))
}
#################################################################################################################################################
#################################################################################################################################################
getstats <- function(data)
	return(c(length(data$total),sum(data$total),sum(data$inf),getnspecies(data)))
#################################################################################################################################################
#################################################################################################################################################
# Choose a subset of the data:
### Example  1: Wolbachia in Mandibulata
#mdata <- getdatasubset(data=data,bac='wolb',group=mandibulata,getgroup='class')
### Example  2: Cardinium in Beetles
#mdata <- getdatasubset(data=data,bac='card',group='coleoptera',getgroup='order')
### Example  3: Wolbachia in tropical non-mosquito dipterans
#mdata <- getdatasubset(data=data,bac='wolb',group=mandibulata,getgroup='class')
#mdata <- getdatasubset(data=mdata,bac='wolb',group=setdiff(data$family,c('Culicidae','Unid.')),getgroup='family')
#mdata <- data[which(data$KoppenBroad=='A'),]

### Example 4: Cardinium in chelicerata
mdata <- getdatasubset(data=data,bac='card',group=chelicerata,getgroup='class')
sample.prevalence <- mdata$inf/mdata$total
cat('Stats for this subset of the data (#pops, #individuals, #infected, #species (min, max)): ',getstats(mdata),'\n')
#################################################################################################################################################
#################################################################################################################################################
## Run the GLM
library(VGAM)
t <- mdata[,which(names(mdata)=="AnnualMeanTemp")]
# Null model
null.fit <- suppressWarnings(vglm(cbind(inf, total-inf) ~ 1, betabinomial, data = mdata))
# Model including temperature and finer-grained Koppen climates
fit <- suppressWarnings(vglm(cbind(inf, total-inf) ~ Koppen + t, betabinomial, data = mdata))
print(summary(fit))
cat('AIC=',AIC(fit),' McFaddens Pseudo-r2=',1-logLik(fit)/logLik(null.fit),' \n')
#################################################################################################################################################
#################################################################################################################################################
invlogit <- function(x)
	return(exp(x)/(exp(x)+1))
#################################################################################################################################################
#################################################################################################################################################
##### Calculate a (alpha) from mu and rho
get.a <- function(mu,rho) {
  a <- ((1/rho)-1)*mu
  return(a)
}
##### Calculate b (beta) from mu and rho
get.b <- function(mu,rho) {
  b <- ((1/rho)-1)*(1-mu)
  return(b)
}
#################################################################################################################################################
#################################################################################################################################################
##### Calculate a beta binomial log likelihood
lnBetabinomial <- function(mu,rho,n,k) {
  a <- get.a(mu,rho)
  b <- get.b(mu,rho)
  if( any(!is.finite(unique(c(a,b)))) || any(unique(c(a,b))<=0) ) {
    cat('Problem with lnBetabinomial: check results...')
    return(-1e10)    
  }
  x <- lchoose(n,k)+lbeta(a+k,b+n-k)-lbeta(a,b)
  return(x)
}
#################################################################################################################################################
#################################################################################################################################################
lnBB <- function(mu,rho,n,k,ps) 
{
  # If we have no infected pooled samples return the standard LnL
  inf.pools <- which(ps>1 & k>0)
  if(length(inf.pools)==0)
    return(lnBetabinomial(mu,rho,n*ps,k))
  
  stop('Pooled samples not implemented here (see Weinert et al. 2015)')
}
#################################################################################################################################################
#################################################################################################################################################
mynullmodel <- function(par,n,k,ps)
{
	qpar <- invlogit(par[1])	
	fpar <- invlogit(par[2])	
	res <- lnBB(mu=qpar,rho=fpar,n,k,ps)
	if(!all(is.finite(res)))
	{
		cat('Problem with mynullmodel, check results! (',res,')\n')
		return(-999)
	}	
	return(sum(res))
}
#################################################################################################################################################
#################################################################################################################################################
lnLwithq <- function(par,n,k,ps,q)
{
	return(sum(lnBB(mu=q,rho=par[1],n,k,ps)))
}
#################################################################################################################################################
#################################################################################################################################################
#function to calculate CIs
calcCIs=function(
	ml=NULL,
	n=NULL,
	k=NULL,
	ps=NULL,
	trueval=0){
		cat(trueval,'\n')
		q <- sort(c(seq(0.0001,0.9999,length.out=100),trueval)) # Change this to check results
		lnL<-c()
		for(i in 1:length(q)){
			h <- optim(par=runif(1),fn=lnLwithq,method="L-BFGS-B",upper=1-1e-6,lower=1e-6, control=list(maxit=1e6,fnscale=-1),n=n,k=k,ps=ps,q=q[i])
		lnL[i] <- h$value
		}
	qml=which.min(abs(lnL-ml))
	ciLower= q[1:qml][which.min(abs(lnL[1:qml]-(ml-2)))]
	ciUpper=q[qml:length(lnL)][which.min(abs(lnL[qml:length(lnL)]-(ml-2)))]
	return(c(ciLower,ciUpper))
}
#################################################################################################################################################
#################################################################################################################################################
#function to estimate mean prevalence, and correlation parameter for each bin 
calcPars= function(
	z=NULL,
	n=NULL,
	k=NULL,
	ps=NULL){
		h0<-optim(par=runif(2),fn=mynullmodel,method="L-BFGS-B",control=list(maxit=1e6,fnscale=-1),n=n,k=k,ps=ps)
		ci=calcCIs(ml=h0$value,n=n,k=k,ps=ps,trueval=invlogit(h0$par[1]))
		pars=c(z,h0$value,invlogit(h0$par[1]),ci,invlogit(h0$par[2]))
	return(pars)
	}
#################################################################################################################################################
#################################################################################################################################################
## ML estimates for a group of populations, including likelihood-based CIs
estimateBinnedPars=function(data,pv)
{
	pars<-c()
	pars=by(data,data[,pv],FUN=function(x) calcPars(z=as.character(x[,pv][1]), n=x$total,k=x$inf,ps=x$pool_size))
	pars <- matrix(as.numeric(unlist(pars)),length(pars),length(pars[[1]]),byrow=T)
	return(pars)
}
#################################################################################################################################################
#################################################################################################################################################
# Separate estimates for the broad-scale Koppen climates 
estimateBinnedPars(mdata,'KoppenBroad')
A <- c()
for(i in 1:4)
{
	mdata <- data[which(data$KoppenBroad==LETTERS[5-i]),]
	a <- estimateBinnedPars(mdata,'order')
	a <- cbind(rep(LETTERS[5-i],dim(a)[1]),a)
	A <- rbind(A,a)
}
#################################################################################################################################################
#################################################################################################################################################
# Monte Carlo permutation test (comparing maximized log likelihood to equivalent models where the Koppen climates are randomly permuted. 
# Number of ranomdized permutations
nreps <- 1e4 
# The variable to permute
predvar="KoppenBroad"
# The host group
mgroup <- chelicerata
# The bacterium
bac <- 'wolb'
df <- function(data,pv)
{
	return(logLik(suppressWarnings(vglm(cbind(inf, total-inf) ~ as.factor(data[,pv]), betabinomial, data = data))))
}
randdata <- function(i,data,pv,SIS,MIS)
{
	if(i %% 100==0)
		cat(i,'\n')
	# Nb. sample single-individual and multi-individual studies separately (see Weinert et al. 2015) 
	data[SIS,pv] <- sample(data[SIS,pv])
	data[MIS,pv] <- sample(data[MIS,pv])
	return(df(data,pv))
}
# (1) Shrink data
data <- getdatasubset(data=data,bac=bac,group=mgroup)
pv=which(names(data)==predvar)
# (2) Fitted and null models
lnl.null <- logLik(suppressWarnings(vglm(cbind(inf, total-inf) ~ 1, betabinomial, data = data)))
lnl.true <- df(data,pv)
cat(lnl.true,' ',lnl.null,' LnL.p=',1-pchisq(2*(lnl.true-lnl.null),df=length(unique(data[,pv]))-1),'\n')
# (3) Randomizations
SIS <- which(data$total==1)
MIS <- which(data$total>1)
lnl.rand <- unlist(lapply(1:nreps,FUN=randdata,data=data,pv=pv,SIS,MIS))
# (4) Plot results
hist(lnl.rand,xlim=range(c(lnl.null,lnl.rand,lnl.true)))
abline(v=lnl.true,col='red')
abline(v=lnl.null,col='blue')
cat('Perm.p=',length(which(lnl.rand>=lnl.true))/length(lnl.rand),'\n')
cat(bac,' ',getnom(mgroup),' ', predvar,' ',length(data$total))
